# Supplementary material for: Radiomics and Machine Learning in Brain Tumors and Their Habitat: A Systematic Review
Source: Cancers (Basel). 2023 Jul 28;15(15):3845. doi: 10.3390/cancers15153845 (PMC10417709; doi:10.3390/cancers15153845)
Supplement: Supplementary file 1 [file cancers-15-03845-s001.zip]

Archive with 1 entries (1 files):
- cancers-2532823-supplementary.xlsx
