# Supplementary material for: Radiomics and Machine Learning in Brain Tumors and Their Habitat: A Systematic Review
Source: Cancers (Basel). 2023 Jul 28;15(15):3845. doi: 10.3390/cancers15153845 (PMC10417709; doi:10.3390/cancers15153845)
Supplement: Supplementary file 1 [file cancers-15-03845-s001.zip › cancers-2532823-supplementary.xlsx]

## Sheet: Bias
	Source	Risk of Bias									Applicability Concerns
		Patient Selection			Index test			Reference standard	Flow and Timing		Patient Selection	Index Test	Reference Standard
		Was a consecutive or random sample of patient enrolled?	Were the inclusion/ exclusion criteria specified?	Was the type of study specified?	Were the imaging acquisition protocol and the segmentation method(s) detailed?	Was the feature extraction/selection process detailed?	Was the validation independent (i.e. no internal)?	Was the reference standard adequate?	Was there an appropriate interval between index test and reference test?		Is there concern that the included patients do not match the review question?	Is there concern that the index test, its conduct, or interpretation differ from the review question?	Is there concern that the target condition as defined by the reference standard does not match the review question?
	Prasanna (2017)	Yes	Yes	Yes	Yes	Yes	No	Yes	Unclear		L	L	L
	Akbari (2018)	Yes	Yes	Yes	Yes	Yes	Yes	Yes	Yes		L	L	L
	Binder (2018)	Yes	Yes	Yes	Yes	Yes	Yes	Yes	Yes		L	L	L
	Cho (2018)	Yes	Yes	Yes	Yes	Yes	No	Yes	No		L	L	L
	Rathore (2018)	No	Yes	Yes	Yes	Yes	Yes	Yes	Yes		H	L	L
	Shofty (2018)	Unclear	No	Yes	Yes	Yes	No	Yes	Yes		L	L	L
	Abidin (2019)	Yes	Yes	Yes	No	Yes	No	Yes	Yes		L	L	L
	Hajianfar (2019)	Yes	Yes	Yes	Yes	Yes	No	Yes	Unclear		L	L	L
	Hamerla (2019)	Yes	Yes	Yes	Yes	Yes	No	Yes	Yes		L	L	L
	Jeong, 2019	Yes	Yes	Yes	Yes	Yes	No	Yes	No		L	L	L
	Kim (2019)	Yes	Yes	Yes	Yes	Yes	No	Yes	Yes		L	L	L
	Kniep (2019)	Unclear	Yes	Yes	Yes	Yes	Yes	Yes	No		L	L	L
	Prasanna (2019)	No	No	No	No	Yes	Yes	Yes	Unclear		H	L	L
	Qian (2019)	Yes	Yes	Yes	Yes	Yes	Yes	Yes	No		L	L	L
	Talamonti (2019)	Yes	Yes	Yes	No	Yes	No	No	Yes		L	H	L
	Verma (2019)	Yes	No	Yes	No	Yes	Yes	Yes	Yes		H	L	L
	Wei (2019)	Yes	No	Yes	No	Yes	Yes	Yes	Unclear		L	L	L
	Weninger (2019)	Yes	Yes	Yes	Yes	Yes	No	Yes	No		L	H	L
	Beig (2020)	Yes	Yes	Yes	Yes	Yes	Yes	Yes	Unclear		L	L	L
	Brunese (2020)	Unclear	Unclear	No	No	Yes	No	Yes	Yes		H	H	L
	Carre (2020)	Yes	Yes	Yes	Yes	Yes	No	Yes	Yes		L	L	L
	Choi S (2020)	Unclear	Yes	Yes	Yes	Yes	Yes	Yes	Unclear		L	L	L
	Choi Y (2020)	Yes	Yes	Yes	Yes	Yes	No	Yes	Unclear		L	L	L
	Correa, 2020	Yes	Yes	Yes	No	Yes	No	Yes	No		L	H	L
	Crisi, 2020	Yes	No	Yes	No	Yes	No	Yes	No		L	H	L
	Kumar, 2020	Yes	Yes	No	No	Yes	No	Yes	No		L	H	L
	Lohmann (2020)	Yes	Yes	Yes	Yes	Yes	No	Yes	Yes		L	L	L
	Sakai, 2020	Yes	Yes	No	Yes	Yes	Yes	Yes	No		L	L	L
	Shofty, 2020	Yes	Yes	Yes	Yes	Yes	No	Yes	Unclear		L	L	L
	Su, 2020	Yes	Yes	Yes	Yes	Yes	Yes	Yes	Yes		L	L	L
	Sudre, 2020	Yes	Yes	Yes	Yes	Yes	Yes	Yes	No		L	L	L
	Verma, 2020	Yes	Yes	Unclear	No	Yes	Yes	Yes	No		L	L	L
	Wei (2020)	Yes	Yes	Yes	Yes	Yes	Yes	Yes	Yes		L	L	L
	Yousaf, 2020	Yes	Unclear	Unclear	No	Yes	Yes	Yes	No		H	L	L
	Zhang, 2020	No	Yes	Yes	Yes	Yes	No	Unclear	Unclear		L	L	unclear
	Cao, 2021	Yes	Yes	Yes	Yes	Yes	Yes	Yes	No		L	L	L
	Cepeda, 2021	Yes	Yes	Yes	Yes	Yes	No	Yes	No		L	L	L
	Chen, 2021	Yes	Yes	Yes	Yes	Yes	No	Yes	Unclear		L	L	L
	Choi, 2021	Yes	Yes	Yes	Yes	Yes	Yes	Yes	Unclear		L	L	L
	Demirel, 2021	Yes	Yes	Yes	Yes	Yes	No	Yes	No		L	L	L
	Gutta (2021)	Unclear	Yes	Yes	Yes	Yes	No	Yes	No		L	L	L
	Joo, 2021	Yes	Yes	Yes	Yes	Yes	Yes	Yes	unclear		L	L	L
	Kumar, 2021	Yes	Unclear	Yes	Yes	Yes	No	Yes	No		L	L	L
	Le, 2021	Yes	Yes	Yes	Yes	Yes	Yes	Yes	No		L	L	L
	Malik, 2021	Yes	No	Yes	Yes	Yes	No	Yes	No		H	L	L
	Pasquini (2021)	Yes	Yes	Yes	No	Yes	No	Yes	Unclear		L	H	L
	Patel, 2021	Yes	Yes	Yes	Yes	Yes	No	Yes	No		L	L	L
	Russo, 2021	Yes	Yes	Yes	Yes	Yes	No	Yes	No		L	L	L
	Samani, 2021	Yes	No	Yes	Yes	Yes	No	Yes	Unclear		L	L	L
	Soltani (2021)	Yes	Yes	Yes	Yes	Yes	Unclear	Yes	No		L	L	L
	Tixier, 2021	Yes	No	Yes	No	Yes	No	Yes	No		L	H	L
	Verduin, 2021	No	Yes	Yes	Yes	Yes	Yes	Unclear	Yes		L	L	L
	Wagner, 2021	Yes	Yes	Yes	Yes	Yes	Yes	Yes	No		L	L	L
	Xiao, 2021	Yes	Yes	Yes	No	Yes	No	Yes	No		L	H	L
	Xu, 2021	Yes	Yes	Yes	No	Yes	No	Yes	Yes		L	H	L
	Yesan, 2021	Yes	Yes	Yes	Yes	Yes	No	Yes	Yes		L	L	L
	Ye, 2021	Yes	Yes	Yes	Yes	Yes	No	Yes	Yes		L	L	L
	Zhang, 2021	Yes	Unclear	Yes	No	Yes	No	Yes	Unclear		L	H	L
	Chen, 2022	Yes	Yes	Yes	Yes	Yes	Yes	Yes	No		L	L	L
	Chiu, 2022	Yes	Yes	Yes	No	Yes	Yes	Yes	Yes		L	L	L
	Deng, 2022	Yes	Yes	Yes	Yes	Yes	No	Yes	No		L	L	L
	Do, 2022	Yes	Yes	Yes	Yes	Yes	No	Yes	No		L	L	L
	Kumar, 2022	Yes	No	Yes	Yes	Yes	Yes	Yes	Unclear		H	L	L
	Liu, 2022	Yes	Yes	Yes	Yes	Yes	No	Yes	No		L	L	L
	Long, 2022	Yes	Yes	Yes	Yes	Yes	No	Yes	No		L	L	L
	Meibner, 2022	Yes	No	Yes	Yes	Yes	No	Yes	Yes		L	L	L
	Shaheen, 2022	Yes	Yes	Yes	Yes	Yes	Yes	Yes	Unclear		L	L	L
	Verma, 2022	Yes	Yes	Yes	Yes	Yes	Yes	Yes	Unclear		L	L	L
	Wang J, 2022	Yes	Yes	Yes	Yes	Yes	No	Yes	No		L	L	L
	Wang Y, 2022	Yes	Yes	Yes	Yes	Yes	Yes	Yes	Yes		L	L	L
	Xu, 2022	Yes	Yes	Yes	No	Yes	Yes	Yes	No		L	L	L
	Yang, 2022	Yes	Yes	Yes	Yes	Yes	No	Yes	No		L	L	L
	Ye (2021)	Unclear	No	Unclear	No	Yes	No	Yes	Yes		L	Unclear	L
	ApplicabilitYes Concerns	Patient Selection	Index Test	Reference standard
	Low	65	60	70
	High	7	11	1
	Unclear	0	1	1
	Risk of Bias	Patient Selection	Index Test	Reference standard	Flow and Timing
	Low	65	60	66	21
	High	4	12	2	33
	Unclear	3	0	4	18

## Sheet: Sheet1
	PATIENT SELECTION	INDEX TEST	REFERENCE STANDARD	FLOW AND TIMING
Study 1	Low	Low	Low	Low
Study 2	Low	Low	Low	Low
Study 3	High	High	Low	Low																			Low	7	2	11	9
Study 4	High	High	Low	Low																			High	7	2	0	2
Study 5	High	Unclear	Low	Unclear																			Unclear	0	7	0	0
Study 6	High	Unclear	Low	Low
Study 7	High	Unclear	Unclear	Low
Study 8	High	Unclear	Low	Low
Study 9	High	Unclear	Low	Low
Study 10	Low	Unclear	Low	High
Study 11	Unclear	Unclear	Low	High

## Sheet: Applicability
	PATIENT SELECTION	INDEX TEST	REFERENCE STANDARD
Study 1	High	Low	Low
Study 2	High	Low	Low
Study 3	High	Low	Low
Study 4	High	Low	Low
Study 5	High	Low	Low
Study 6	High	Unclear	Low
Study 7	High	Low	Low
Study 8	High	Unclear	Low
Study 9	High	Low	Low
Study 10	Low	Low	Low
Study 11	Low	Low	Low
Low	2	0	11
High	9	9	0
Unclear	0	2	0
